# Supplementary material for: The Nucleoside Analog GS-441524 Effectively Attenuates the In Vitro Replication of Multiple Lineages of Circulating Canine Distemper Viruses Isolated from Wild North American Carnivores
Source: Viruses. 2025 Jan 23;17(2):150. doi: 10.3390/v17020150 (PMC11861726; doi:10.3390/v17020150)
Supplement: Supplementary file 1 [file viruses-17-00150-s001.zip]

Archive with 1 entries (1 files):
- viruses-3425424-supplementary.xls
