# Supplementary material for: The Nucleoside Analog GS-441524 Effectively Attenuates the In Vitro Replication of Multiple Lineages of Circulating Canine Distemper Viruses Isolated from Wild North American Carnivores
Source: Viruses. 2025 Jan 23;17(2):150. doi: 10.3390/v17020150 (PMC11861726; doi:10.3390/v17020150)
Supplement: Supplementary file 1 [file viruses-17-00150-s001.zip › viruses-3425424-supplementary.xls]

## Sheet: GA-299 antiviral
Block Type	96fast
Chemistry	TAQMAN
Experiment File Name	D:\Applied Biosystems\7500\experiments\2022_Keel\299antiviralttm.eds
Experiment Run End Time	2022-10-18 10:33:48 AM PDT
Instrument Type	sds7500fast
Passive Reference	ROX
Well	Sample Name	Target Name	Task	Reporter	Quencher	RQ	RQ Min	RQ Max	Cт	Cт Mean	Cт SD	ΔCт	ΔCт Mean	ΔCт SE	HK Control ΔCт Mean	HK Control ΔCт SE	ΔΔCт	Automatic Ct Threshold	Ct Threshold	Automatic Baseline	Baseline Start	Baseline End	Efficiency	Comments	AMPNC	HIGHSD	NOISE	SPIKE	EXPFAIL	CTFAIL
A1	Nirm5A	CDV-N	UNKNOWN	FAM	TAMRA				24.6736	24.7072	0.0475996							TRUE	0.0575245	TRUE	3	22	1		N	N	N	N	N	N
A2	Nirm5A	CDV-N	UNKNOWN	FAM	TAMRA				24.7409	24.7072	0.0475996							TRUE	0.0575245	TRUE	3	21	1		N	N	N	N	N	N
A3	Nirm5B	CDV-N	UNKNOWN	FAM	TAMRA				22.8816	23.0175	0.192248							TRUE	0.0575245	TRUE	3	20	1		N	N	N	N	N	N
A4	Nirm5B	CDV-N	UNKNOWN	FAM	TAMRA				23.1534	23.0175	0.192248							TRUE	0.0575245	TRUE	3	18	1		N	N	N	N	N	N
A5	Nirm5C	CDV-N	UNKNOWN	FAM	TAMRA				24.2448	24.0921	0.215905							TRUE	0.0575245	TRUE	3	21	1		N	N	N	N	N	N
A6	Nirm5C	CDV-N	UNKNOWN	FAM	TAMRA				23.9395	24.0921	0.215905							TRUE	0.0575245	TRUE	3	21	1		N	N	N	N	N	N
A7	Nim25a	CDV-N	UNKNOWN	FAM	TAMRA				23.8357	23.6042	0.327344							TRUE	0.0575245	TRUE	3	20	1		N	N	N	N	N	N
A8	Nim25a	CDV-N	UNKNOWN	FAM	TAMRA				23.3727	23.6042	0.327344							TRUE	0.0575245	TRUE	3	21	1		N	N	N	N	N	N
A9	Nirm25B	CDV-N	UNKNOWN	FAM	TAMRA				21.2172	21.2294	0.0173038							TRUE	0.0575245	TRUE	3	19	1		N	N	N	N	N	N
A10	Nirm25B	CDV-N	UNKNOWN	FAM	TAMRA				21.2417	21.2294	0.0173038							TRUE	0.0575245	TRUE	3	18	1		N	N	N	N	N	N
A11	Nirm25C	CDV-N	UNKNOWN	FAM	TAMRA				21.7712	21.786	0.0209655							TRUE	0.0575245	TRUE	3	18	1		N	N	N	N	N	N
A12	Nirm25C	CDV-N	UNKNOWN	FAM	TAMRA				21.8009	21.786	0.0209655							TRUE	0.0575245	TRUE	3	20	1		N	N	N	N	N	N
B1	Nirm125A	CDV-N	UNKNOWN	FAM	TAMRA				24.7337	25.0113	0.392663							TRUE	0.0575245	TRUE	3	22	1		N	N	N	N	N	N
B2	Nirm125A	CDV-N	UNKNOWN	FAM	TAMRA				25.289	25.0113	0.392663							TRUE	0.0575245	TRUE	3	23	1		N	N	N	N	N	N
B3	Nirm125B	CDV-N	UNKNOWN	FAM	TAMRA				24.7046	24.7652	0.0857435							TRUE	0.0575245	TRUE	3	22	1		N	N	N	N	N	N
B4	Nirm125B	CDV-N	UNKNOWN	FAM	TAMRA				24.8258	24.7652	0.0857435							TRUE	0.0575245	TRUE	3	22	1		N	N	N	N	N	N
B5	Nirm125C	CDV-N	UNKNOWN	FAM	TAMRA				24.1087	23.9308	0.251515							TRUE	0.0575245	TRUE	3	21	1		N	N	N	N	N	N
B6	Nirm125C	CDV-N	UNKNOWN	FAM	TAMRA				23.753	23.9308	0.251515							TRUE	0.0575245	TRUE	3	20	1		N	N	N	N	N	N
B7	Rem5A	CDV-N	UNKNOWN	FAM	TAMRA				26.4419	26.0249	0.589735							TRUE	0.0575245	TRUE	3	23	1		N	Y	N	N	N	N
B8	Rem5A	CDV-N	UNKNOWN	FAM	TAMRA				25.6079	26.0249	0.589735							TRUE	0.0575245	TRUE	3	21	1		N	Y	N	N	N	N
B9	Rem5B	CDV-N	UNKNOWN	FAM	TAMRA				24.0439	23.9691	0.105777							TRUE	0.0575245	TRUE	3	22	1		N	N	N	N	N	N
B10	Rem5B	CDV-N	UNKNOWN	FAM	TAMRA				23.8943	23.9691	0.105777							TRUE	0.0575245	TRUE	3	20	1		N	N	N	N	N	N
B11	Rem5C	CDV-N	UNKNOWN	FAM	TAMRA				24.2058	24.0813	0.176167							TRUE	0.0575245	TRUE	3	19	1		N	N	N	N	N	N
B12	Rem5C	CDV-N	UNKNOWN	FAM	TAMRA				23.9567	24.0813	0.176167							TRUE	0.0575245	TRUE	3	21	1		N	N	N	N	N	N
C1	Rem25A	CDV-N	UNKNOWN	FAM	TAMRA				25.1129	25.2949	0.257453							TRUE	0.0575245	TRUE	3	22	1		N	N	N	N	N	N
C2	Rem25A	CDV-N	UNKNOWN	FAM	TAMRA				25.477	25.2949	0.257453							TRUE	0.0575245	TRUE	3	23	1		N	N	N	N	N	N
C3	Rem25B	CDV-N	UNKNOWN	FAM	TAMRA				24.7759	25.0153	0.338563							TRUE	0.0575245	TRUE	3	22	1		N	N	N	N	N	N
C4	Rem25B	CDV-N	UNKNOWN	FAM	TAMRA				25.2547	25.0153	0.338563							TRUE	0.0575245	TRUE	3	23	1		N	N	N	N	N	N
C5	Rem25C	CDV-N	UNKNOWN	FAM	TAMRA				24.9145	24.8875	0.0382033							TRUE	0.0575245	TRUE	3	22	1		N	N	N	N	N	N
C6	Rem25C	CDV-N	UNKNOWN	FAM	TAMRA				24.8605	24.8875	0.0382033							TRUE	0.0575245	TRUE	3	22	1		N	N	N	N	N	N
C7	Rem125A	CDV-N	UNKNOWN	FAM	TAMRA				24.3164	24.2082	0.152964							TRUE	0.0575245	TRUE	3	21	1		N	N	N	N	N	N
C8	Rem125A	CDV-N	UNKNOWN	FAM	TAMRA				24.1	24.2082	0.152964							TRUE	0.0575245	TRUE	3	21	1		N	N	N	N	N	N
C9	Rem125B	CDV-N	UNKNOWN	FAM	TAMRA				22.7777	22.6702	0.152005							TRUE	0.0575245	TRUE	3	19	1		N	N	N	N	N	N
C10	Rem125B	CDV-N	UNKNOWN	FAM	TAMRA				22.5628	22.6702	0.152005							TRUE	0.0575245	TRUE	3	20	1		N	N	N	N	N	N
C11	Rem125C	CDV-N	UNKNOWN	FAM	TAMRA				22.4398	22.1186	0.454223							TRUE	0.0575245	TRUE	3	20	1		N	N	N	N	N	N
C12	Rem125C	CDV-N	UNKNOWN	FAM	TAMRA				21.7974	22.1186	0.454223							TRUE	0.0575245	TRUE	3	19	1		N	N	N	N	N	N
D1	GS5A	CDV-N	UNKNOWN	FAM	TAMRA				28.8894	29.0474	0.223465							TRUE	0.0575245	TRUE	3	25	1		N	N	N	N	N	N
D2	GS5A	CDV-N	UNKNOWN	FAM	TAMRA				29.2055	29.0474	0.223465							TRUE	0.0575245	TRUE	3	26	1		N	N	N	N	N	N
D3	GS5B	CDV-N	UNKNOWN	FAM	TAMRA				29.7291	29.9053	0.249319							TRUE	0.0575245	TRUE	3	27	1		N	N	N	N	N	N
D4	GS5B	CDV-N	UNKNOWN	FAM	TAMRA				30.0816	29.9053	0.249319							TRUE	0.0575245	TRUE	3	28	1		N	N	N	N	N	N
D5	GS5C	CDV-N	UNKNOWN	FAM	TAMRA				29.2774	29.2182	0.083792							TRUE	0.0575245	TRUE	3	26	1		N	N	N	N	N	N
D6	GS5C	CDV-N	UNKNOWN	FAM	TAMRA				29.1589	29.2182	0.083792							TRUE	0.0575245	TRUE	3	26	1		N	N	N	N	N	N
D7	GS25A	CDV-N	UNKNOWN	FAM	TAMRA				26.4513	25.9218	0.748848							TRUE	0.0575245	TRUE	3	24	1		N	Y	N	N	N	N
D8	GS25A	CDV-N	UNKNOWN	FAM	TAMRA				25.3923	25.9218	0.748848							TRUE	0.0575245	TRUE	3	22	1		N	Y	N	N	N	N
D9	GS25B	CDV-N	UNKNOWN	FAM	TAMRA				24.637	24.7125	0.106786							TRUE	0.0575245	TRUE	3	21	1		N	N	N	N	N	N
D10	GS25B	CDV-N	UNKNOWN	FAM	TAMRA				24.788	24.7125	0.106786							TRUE	0.0575245	TRUE	3	21	1		N	N	N	N	N	N
D11	GS25C	CDV-N	UNKNOWN	FAM	TAMRA				26.0571	25.8511	0.291427							TRUE	0.0575245	TRUE	3	23	1		N	N	N	N	N	N
D12	GS25C	CDV-N	UNKNOWN	FAM	TAMRA				25.645	25.8511	0.291427							TRUE	0.0575245	TRUE	3	22	1		N	N	N	N	N	N
E1	GS125A	CDV-N	UNKNOWN	FAM	TAMRA				25.7733	25.9372	0.23168							TRUE	0.0575245	TRUE	3	22	1		N	N	N	N	N	N
E2	GS125A	CDV-N	UNKNOWN	FAM	TAMRA				26.101	25.9372	0.23168							TRUE	0.0575245	TRUE	3	23	1		N	N	N	N	N	N
E3	GS125B	CDV-N	UNKNOWN	FAM	TAMRA				25.7487	25.9114	0.230127							TRUE	0.0575245	TRUE	3	22	1		N	N	N	N	N	N
E4	GS125B	CDV-N	UNKNOWN	FAM	TAMRA				26.0741	25.9114	0.230127							TRUE	0.0575245	TRUE	3	22	1		N	N	N	N	N	N
E5	GS125C	CDV-N	UNKNOWN	FAM	TAMRA				26.083	26.1376	0.077271							TRUE	0.0575245	TRUE	3	23	1		N	N	N	N	N	N
E6	GS125C	CDV-N	UNKNOWN	FAM	TAMRA				26.1923	26.1376	0.077271							TRUE	0.0575245	TRUE	3	23	1		N	N	N	N	N	N
E7	195A	CDV-N	UNKNOWN	FAM	TAMRA				24.4367	24.4602	0.0332185							TRUE	0.0575245	TRUE	3	21	1		N	N	N	N	N	N
E8	195A	CDV-N	UNKNOWN	FAM	TAMRA				24.4837	24.4602	0.0332185							TRUE	0.0575245	TRUE	3	21	1		N	N	N	N	N	N
E9	195B	CDV-N	UNKNOWN	FAM	TAMRA				23.9554	23.7556	0.282515							TRUE	0.0575245	TRUE	3	21	1		N	N	N	N	N	N
E10	195B	CDV-N	UNKNOWN	FAM	TAMRA				23.5559	23.7556	0.282515							TRUE	0.0575245	TRUE	3	20	1		N	N	N	N	N	N
E11	195C	CDV-N	UNKNOWN	FAM	TAMRA				24.4967	24.6149	0.167266							TRUE	0.0575245	TRUE	3	21	1		N	N	N	N	N	N
E12	195C	CDV-N	UNKNOWN	FAM	TAMRA				24.7332	24.6149	0.167266							TRUE	0.0575245	TRUE	3	22	1		N	N	N	N	N	N
F1	1925A	CDV-N	UNKNOWN	FAM	TAMRA				24.9559	25.2435	0.406696							TRUE	0.0575245	TRUE	3	22	1		N	N	N	N	N	N
F2	1925A	CDV-N	UNKNOWN	FAM	TAMRA				25.5311	25.2435	0.406696							TRUE	0.0575245	TRUE	3	23	1		N	N	N	N	N	N
F3	1925B	CDV-N	UNKNOWN	FAM	TAMRA				24.7578	24.9319	0.246085							TRUE	0.0575245	TRUE	3	21	1		N	N	N	N	N	N
F4	1925B	CDV-N	UNKNOWN	FAM	TAMRA				25.1059	24.9319	0.246085							TRUE	0.0575245	TRUE	3	22	1		N	N	N	N	N	N
F5	1925C	CDV-N	UNKNOWN	FAM	TAMRA				26.1992	26.2423	0.0609585							TRUE	0.0575245	TRUE	3	22	1		N	N	N	N	N	N
F6	1925C	CDV-N	UNKNOWN	FAM	TAMRA				26.2854	26.2423	0.0609585							TRUE	0.0575245	TRUE	3	23	1		N	N	N	N	N	N
F7	19125A	CDV-N	UNKNOWN	FAM	TAMRA				22.317	22.3265	0.013375							TRUE	0.0575245	TRUE	3	19	1		N	N	N	N	N	N
F8	19125A	CDV-N	UNKNOWN	FAM	TAMRA				22.3359	22.3265	0.013375							TRUE	0.0575245	TRUE	3	20	1		N	N	N	N	N	N
F9	19125B	CDV-N	UNKNOWN	FAM	TAMRA				23.6301	22.8712	1.07321							TRUE	0.0575245	TRUE	3	20	1		N	Y	N	N	N	N
F10	19125B	CDV-N	UNKNOWN	FAM	TAMRA				22.1124	22.8712	1.07321							TRUE	0.0575245	TRUE	3	19	1		N	Y	N	N	N	N
F11	19125C	CDV-N	UNKNOWN	FAM	TAMRA				Undetermined	22.6665								TRUE	0.0575245	TRUE	1	2	1		N	N	N	Y	N	Y
F12	19125C	CDV-N	UNKNOWN	FAM	TAMRA				22.6665	22.6665								TRUE	0.0575245	TRUE	3	19	1		N	N	N	N	N	N
G1	285A	CDV-N	UNKNOWN	FAM	TAMRA				25.5002	24.7799	1.0187							TRUE	0.0575245	TRUE	3	23	1		N	Y	N	N	N	N
G2	285A	CDV-N	UNKNOWN	FAM	TAMRA				24.0596	24.7799	1.0187							TRUE	0.0575245	TRUE	3	22	1		N	Y	N	N	N	N
G3	285B	CDV-N	UNKNOWN	FAM	TAMRA				22.789	23.1468	0.506076							TRUE	0.0575245	TRUE	3	19	1		N	Y	N	N	N	N
G4	285B	CDV-N	UNKNOWN	FAM	TAMRA				23.5047	23.1468	0.506076							TRUE	0.0575245	TRUE	3	20	1		N	Y	N	N	N	N
G5	285C	CDV-N	UNKNOWN	FAM	TAMRA				22.8424	22.8866	0.0624879							TRUE	0.0575245	TRUE	3	20	1		N	N	N	N	N	N
G6	285C	CDV-N	UNKNOWN	FAM	TAMRA				22.9308	22.8866	0.0624879							TRUE	0.0575245	TRUE	3	18	1		N	N	N	N	N	N
G7	2825A	CDV-N	UNKNOWN	FAM	TAMRA				21.7441	21.5494	0.275341							TRUE	0.0575245	TRUE	3	19	1		N	N	N	N	N	N
G8	2825A	CDV-N	UNKNOWN	FAM	TAMRA				21.3547	21.5494	0.275341							TRUE	0.0575245	TRUE	3	18	1		N	N	N	N	N	N
G9	2825B	CDV-N	UNKNOWN	FAM	TAMRA				23.2198	22.4395	1.10351							TRUE	0.0575245	TRUE	3	20	1		N	Y	N	N	N	N
G10	2825B	CDV-N	UNKNOWN	FAM	TAMRA				21.6592	22.4395	1.10351							TRUE	0.0575245	TRUE	3	18	1		N	Y	N	N	N	N
G11	2825C	CDV-N	UNKNOWN	FAM	TAMRA				Undetermined	22.1448								TRUE	0.0575245	TRUE	3	39	1		N	N	Y	Y	Y	N
G12	2825C	CDV-N	UNKNOWN	FAM	TAMRA				22.1448	22.1448								TRUE	0.0575245	TRUE	3	18	1		N	N	N	N	N	N
H1	28125A	CDV-N	UNKNOWN	FAM	TAMRA				23.1726	22.534	0.903104							TRUE	0.0575245	TRUE	3	19	1		N	Y	N	N	N	N
H2	28125A	CDV-N	UNKNOWN	FAM	TAMRA				21.8954	22.534	0.903104							TRUE	0.0575245	TRUE	3	18	1		N	Y	N	N	N	N
H3	28125B	CDV-N	UNKNOWN	FAM	TAMRA				21.7597	21.8008	0.0581842							TRUE	0.0575245	TRUE	3	19	1		N	N	N	N	N	N
H4	28125B	CDV-N	UNKNOWN	FAM	TAMRA				21.8419	21.8008	0.0581842							TRUE	0.0575245	TRUE	3	19	1		N	N	N	N	N	N
H5	28125C	CDV-N	UNKNOWN	FAM	TAMRA				21.885	21.9684	0.117991							TRUE	0.0575245	TRUE	3	19	1		N	N	N	N	N	N
H6	28125C	CDV-N	UNKNOWN	FAM	TAMRA				22.0518	21.9684	0.117991							TRUE	0.0575245	TRUE	3	18	1		N	N	N	N	N	N
H7		CDV-N	NTC	FAM	TAMRA				Undetermined									TRUE	0.0575245	TRUE	3	37	1		N	N	N	N	N	N
H8		CDV-N	NTC	FAM	TAMRA				34.0217									TRUE	0.0575245	TRUE	3	31	1		Y	N	N	N	N	N
H11	pos	CDV-N	UNKNOWN	FAM	TAMRA				25.912	26.0694	0.222638							TRUE	0.0575245	TRUE	3	23	1		N	N	N	N	N	N
H12	pos	CDV-N	UNKNOWN	FAM	TAMRA				26.2269	26.0694	0.222638							TRUE	0.0575245	TRUE	3	24	1		N	N	N	N	N	N
Analysis Type	Singleplex
Endogenous Control	CDV-N
RQ Min/Max Confidence Level	95.0
Reference Sample	Nirm5A

## Sheet: CA-914 antiviral
Block Type	96fast
Chemistry	TAQMAN
Experiment File Name	D:\Applied Biosystems\7500\experiments\2022_Keel\914antiviralttm.eds
Experiment Run End Time	2022-10-17 13:10:40 PM PDT
Instrument Type	sds7500fast
Passive Reference	ROX
Well	Sample Name	Target Name	Task	Reporter	Quencher	RQ	RQ Min	RQ Max	Cт	Cт Mean	Cт SD	ΔCт	ΔCт Mean	ΔCт SE	HK Control ΔCт Mean	HK Control ΔCт SE	ΔΔCт	Automatic Ct Threshold	Ct Threshold	Automatic Baseline	Baseline Start	Baseline End	Efficiency	Comments	HIGHSD
A1	Nirm5A	CDV-N	UNKNOWN	FAM	TAMRA				21.3705	20.8052	0.799512							TRUE	0.167482	TRUE	3	15	1		Y
A2	Nirm5A	CDV-N	UNKNOWN	FAM	TAMRA				20.2399	20.8052	0.799512							TRUE	0.167482	TRUE	3	15	1		Y
A3	Nirm5B	CDV-N	UNKNOWN	FAM	TAMRA				21.292	21.2695	0.0317888							TRUE	0.167482	TRUE	3	16	1		N
A4	Nirm5B	CDV-N	UNKNOWN	FAM	TAMRA				21.2471	21.2695	0.0317888							TRUE	0.167482	TRUE	3	16	1		N
A5	Nirm5C	CDV-N	UNKNOWN	FAM	TAMRA				20.8859	20.811	0.105943							TRUE	0.167482	TRUE	3	16	1		N
A6	Nirm5C	CDV-N	UNKNOWN	FAM	TAMRA				20.7361	20.811	0.105943							TRUE	0.167482	TRUE	3	16	1		N
A7	Nim25a	CDV-N	UNKNOWN	FAM	TAMRA				19.7816	19.7082	0.103773							TRUE	0.167482	TRUE	3	15	1		N
A8	Nim25a	CDV-N	UNKNOWN	FAM	TAMRA				19.6348	19.7082	0.103773							TRUE	0.167482	TRUE	3	15	1		N
A9	Nirm25B	CDV-N	UNKNOWN	FAM	TAMRA				19.2271	19.0227	0.289052							TRUE	0.167482	TRUE	3	14	1		N
A10	Nirm25B	CDV-N	UNKNOWN	FAM	TAMRA				18.8184	19.0227	0.289052							TRUE	0.167482	TRUE	3	14	1		N
A11	Nirm25C	CDV-N	UNKNOWN	FAM	TAMRA				19.0035	18.9034	0.141558							TRUE	0.167482	TRUE	3	14	1		N
A12	Nirm25C	CDV-N	UNKNOWN	FAM	TAMRA				18.8033	18.9034	0.141558							TRUE	0.167482	TRUE	3	14	1		N
B1	Nirm125A	CDV-N	UNKNOWN	FAM	TAMRA				20.3673	19.6451	1.02138							TRUE	0.167482	TRUE	3	16	1		Y
B2	Nirm125A	CDV-N	UNKNOWN	FAM	TAMRA				18.9229	19.6451	1.02138							TRUE	0.167482	TRUE	3	14	1		Y
B3	Nirm125B	CDV-N	UNKNOWN	FAM	TAMRA				19.7217	19.7775	0.0789663							TRUE	0.167482	TRUE	3	14	1		N
B4	Nirm125B	CDV-N	UNKNOWN	FAM	TAMRA				19.8334	19.7775	0.0789663							TRUE	0.167482	TRUE	3	14	1		N
B5	Nirm125C	CDV-N	UNKNOWN	FAM	TAMRA				20.0268	19.9153	0.157697							TRUE	0.167482	TRUE	3	15	1		N
B6	Nirm125C	CDV-N	UNKNOWN	FAM	TAMRA				19.8038	19.9153	0.157697							TRUE	0.167482	TRUE	3	15	1		N
B7	Rem5A	CDV-N	UNKNOWN	FAM	TAMRA				22.1062	21.7166	0.551027							TRUE	0.167482	TRUE	3	16	1		Y
B8	Rem5A	CDV-N	UNKNOWN	FAM	TAMRA				21.327	21.7166	0.551027							TRUE	0.167482	TRUE	3	16	1		Y
B9	Rem5B	CDV-N	UNKNOWN	FAM	TAMRA				20.3429	20.3343	0.0122907							TRUE	0.167482	TRUE	3	15	1		N
B10	Rem5B	CDV-N	UNKNOWN	FAM	TAMRA				20.3256	20.3343	0.0122907							TRUE	0.167482	TRUE	3	16	1		N
B11	Rem5C	CDV-N	UNKNOWN	FAM	TAMRA				21.0017	20.7752	0.320236							TRUE	0.167482	TRUE	3	16	1		N
B12	Rem5C	CDV-N	UNKNOWN	FAM	TAMRA				20.5488	20.7752	0.320236							TRUE	0.167482	TRUE	3	16	1		N
C1	Rem25A	CDV-N	UNKNOWN	FAM	TAMRA				20.9206	20.1562	1.08096							TRUE	0.167482	TRUE	3	15	1		Y
C2	Rem25A	CDV-N	UNKNOWN	FAM	TAMRA				19.3919	20.1562	1.08096							TRUE	0.167482	TRUE	3	15	1		Y
C3	Rem25B	CDV-N	UNKNOWN	FAM	TAMRA				20.2432	20.1005	0.201881							TRUE	0.167482	TRUE	3	15	1		N
C4	Rem25B	CDV-N	UNKNOWN	FAM	TAMRA				19.9577	20.1005	0.201881							TRUE	0.167482	TRUE	3	15	1		N
C5	Rem25C	CDV-N	UNKNOWN	FAM	TAMRA				21.0802	20.7037	0.532421							TRUE	0.167482	TRUE	3	16	1		Y
C6	Rem25C	CDV-N	UNKNOWN	FAM	TAMRA				20.3272	20.7037	0.532421							TRUE	0.167482	TRUE	3	15	1		Y
C7	Rem125A	CDV-N	UNKNOWN	FAM	TAMRA				20.0061	19.973	0.046808							TRUE	0.167482	TRUE	3	15	1		N
C8	Rem125A	CDV-N	UNKNOWN	FAM	TAMRA				19.9399	19.973	0.046808							TRUE	0.167482	TRUE	3	14	1		N
C9	Rem125B	CDV-N	UNKNOWN	FAM	TAMRA				20.5508	20.5225	0.0399687							TRUE	0.167482	TRUE	3	16	1		N
C10	Rem125B	CDV-N	UNKNOWN	FAM	TAMRA				20.4942	20.5225	0.0399687							TRUE	0.167482	TRUE	3	16	1		N
C11	Rem125C	CDV-N	UNKNOWN	FAM	TAMRA				19.8938	19.7274	0.235336							TRUE	0.167482	TRUE	3	15	1		N
C12	Rem125C	CDV-N	UNKNOWN	FAM	TAMRA				19.561	19.7274	0.235336							TRUE	0.167482	TRUE	3	14	1		N
D1	GS5A	CDV-N	UNKNOWN	FAM	TAMRA				31.4801	30.6861	1.12278							TRUE	0.167482	TRUE	3	25	1		Y
D2	GS5A	CDV-N	UNKNOWN	FAM	TAMRA				29.8922	30.6861	1.12278							TRUE	0.167482	TRUE	3	26	1		Y
D3	GS5B	CDV-N	UNKNOWN	FAM	TAMRA				30.2243	30.15	0.105031							TRUE	0.167482	TRUE	3	25	1		N
D4	GS5B	CDV-N	UNKNOWN	FAM	TAMRA				30.0757	30.15	0.105031							TRUE	0.167482	TRUE	3	25	1		N
D5	GS5C	CDV-N	UNKNOWN	FAM	TAMRA				27.7827	27.7022	0.113972							TRUE	0.167482	TRUE	3	22	1		N
D6	GS5C	CDV-N	UNKNOWN	FAM	TAMRA				27.6216	27.7022	0.113972							TRUE	0.167482	TRUE	3	23	1		N
D7	GS25A	CDV-N	UNKNOWN	FAM	TAMRA				22.6813	22.4864	0.275675							TRUE	0.167482	TRUE	3	18	1		N
D8	GS25A	CDV-N	UNKNOWN	FAM	TAMRA				22.2915	22.4864	0.275675							TRUE	0.167482	TRUE	3	17	1		N
D9	GS25B	CDV-N	UNKNOWN	FAM	TAMRA				22.0064	21.761	0.347057							TRUE	0.167482	TRUE	3	18	1		N
D10	GS25B	CDV-N	UNKNOWN	FAM	TAMRA				21.5156	21.761	0.347057							TRUE	0.167482	TRUE	3	16	1		N
D11	GS25C	CDV-N	UNKNOWN	FAM	TAMRA				23.2554	23.1922	0.0892947							TRUE	0.167482	TRUE	3	19	1		N
D12	GS25C	CDV-N	UNKNOWN	FAM	TAMRA				23.1291	23.1922	0.0892947							TRUE	0.167482	TRUE	3	18	1		N
E1	GS125A	CDV-N	UNKNOWN	FAM	TAMRA				21.2868	20.5952	0.978051							TRUE	0.167482	TRUE	3	16	1		Y
E2	GS125A	CDV-N	UNKNOWN	FAM	TAMRA				19.9036	20.5952	0.978051							TRUE	0.167482	TRUE	3	16	1		Y
E3	GS125B	CDV-N	UNKNOWN	FAM	TAMRA				19.4956	19.4022	0.132102							TRUE	0.167482	TRUE	3	15	1		N
E4	GS125B	CDV-N	UNKNOWN	FAM	TAMRA				19.3088	19.4022	0.132102							TRUE	0.167482	TRUE	3	14	1		N
E5	GS125C	CDV-N	UNKNOWN	FAM	TAMRA				21.9551	22.1299	0.247252							TRUE	0.167482	TRUE	3	17	1		N
E6	GS125C	CDV-N	UNKNOWN	FAM	TAMRA				22.3048	22.1299	0.247252							TRUE	0.167482	TRUE	3	18	1		N
E7	195A	CDV-N	UNKNOWN	FAM	TAMRA				21.0316	21.0112	0.0287705							TRUE	0.167482	TRUE	3	16	1		N
E8	195A	CDV-N	UNKNOWN	FAM	TAMRA				20.9909	21.0112	0.0287705							TRUE	0.167482	TRUE	3	15	1		N
E9	195B	CDV-N	UNKNOWN	FAM	TAMRA				20.4288	20.2859	0.202127							TRUE	0.167482	TRUE	3	16	1		N
E10	195B	CDV-N	UNKNOWN	FAM	TAMRA				20.143	20.2859	0.202127							TRUE	0.167482	TRUE	3	16	1		N
E11	195C	CDV-N	UNKNOWN	FAM	TAMRA				20.6568	20.4207	0.333915							TRUE	0.167482	TRUE	3	15	1		N
E12	195C	CDV-N	UNKNOWN	FAM	TAMRA				20.1846	20.4207	0.333915							TRUE	0.167482	TRUE	3	16	1		N
F1	1925A	CDV-N	UNKNOWN	FAM	TAMRA				21.0227	20.3258	0.985489							TRUE	0.167482	TRUE	3	16	1		Y
F2	1925A	CDV-N	UNKNOWN	FAM	TAMRA				19.629	20.3258	0.985489							TRUE	0.167482	TRUE	3	15	1		Y
F3	1925B	CDV-N	UNKNOWN	FAM	TAMRA				20.7292	20.9407	0.299059							TRUE	0.167482	TRUE	3	16	1		N
F4	1925B	CDV-N	UNKNOWN	FAM	TAMRA				21.1521	20.9407	0.299059							TRUE	0.167482	TRUE	3	16	1		N
F5	1925C	CDV-N	UNKNOWN	FAM	TAMRA				21.6024	21.7967	0.274868							TRUE	0.167482	TRUE	3	17	1		N
F6	1925C	CDV-N	UNKNOWN	FAM	TAMRA				21.9911	21.7967	0.274868							TRUE	0.167482	TRUE	3	17	1		N
F7	19125A	CDV-N	UNKNOWN	FAM	TAMRA				20.813	20.5106	0.427648							TRUE	0.167482	TRUE	3	15	1		N
F8	19125A	CDV-N	UNKNOWN	FAM	TAMRA				20.2082	20.5106	0.427648							TRUE	0.167482	TRUE	3	15	1		N
F9	19125B	CDV-N	UNKNOWN	FAM	TAMRA				18.8071	18.5808	0.320122							TRUE	0.167482	TRUE	3	14	1		N
F10	19125B	CDV-N	UNKNOWN	FAM	TAMRA				18.3544	18.5808	0.320122							TRUE	0.167482	TRUE	3	13	1		N
F11	19125C	CDV-N	UNKNOWN	FAM	TAMRA				20.3004	19.8042	0.701727							TRUE	0.167482	TRUE	3	16	1		Y
F12	19125C	CDV-N	UNKNOWN	FAM	TAMRA				19.308	19.8042	0.701727							TRUE	0.167482	TRUE	3	13	1		Y
G1	285A	CDV-N	UNKNOWN	FAM	TAMRA				20.3207	19.305	1.43644							TRUE	0.167482	TRUE	3	14	1		Y
G2	285A	CDV-N	UNKNOWN	FAM	TAMRA				18.2893	19.305	1.43644							TRUE	0.167482	TRUE	3	14	1		Y
G3	285B	CDV-N	UNKNOWN	FAM	TAMRA				19.3187	19.2722	0.0657275							TRUE	0.167482	TRUE	3	13	1		N
G4	285B	CDV-N	UNKNOWN	FAM	TAMRA				19.2257	19.2722	0.0657275							TRUE	0.167482	TRUE	3	14	1		N
G5	285C	CDV-N	UNKNOWN	FAM	TAMRA				21.4375	20.8602	0.81644							TRUE	0.167482	TRUE	3	17	1		Y
G6	285C	CDV-N	UNKNOWN	FAM	TAMRA				20.2829	20.8602	0.81644							TRUE	0.167482	TRUE	3	15	1		Y
G7	2825A	CDV-N	UNKNOWN	FAM	TAMRA				20.2483	19.9988	0.352973							TRUE	0.167482	TRUE	3	15	1		N
G8	2825A	CDV-N	UNKNOWN	FAM	TAMRA				19.7492	19.9988	0.352973							TRUE	0.167482	TRUE	3	15	1		N
G9	2825B	CDV-N	UNKNOWN	FAM	TAMRA				18.8532	19.035	0.257105							TRUE	0.167482	TRUE	3	15	1		N
G10	2825B	CDV-N	UNKNOWN	FAM	TAMRA				19.2168	19.035	0.257105							TRUE	0.167482	TRUE	3	14	1		N
G11	2825C	CDV-N	UNKNOWN	FAM	TAMRA				19.7804	19.6437	0.193267							TRUE	0.167482	TRUE	3	15	1		N
G12	2825C	CDV-N	UNKNOWN	FAM	TAMRA				19.5071	19.6437	0.193267							TRUE	0.167482	TRUE	3	16	1		N
H1	28125A	CDV-N	UNKNOWN	FAM	TAMRA				19.9787	19.3059	0.951525							TRUE	0.167482	TRUE	3	14	1		Y
H2	28125A	CDV-N	UNKNOWN	FAM	TAMRA				18.6331	19.3059	0.951525							TRUE	0.167482	TRUE	3	13	1		Y
H3	28125B	CDV-N	UNKNOWN	FAM	TAMRA				20.8501	20.5522	0.421239							TRUE	0.167482	TRUE	3	16	1		N
H4	28125B	CDV-N	UNKNOWN	FAM	TAMRA				20.2544	20.5522	0.421239							TRUE	0.167482	TRUE	3	15	1		N
H5	28125C	CDV-N	UNKNOWN	FAM	TAMRA				20.4139	20.4609	0.066507							TRUE	0.167482	TRUE	3	16	1		N
H6	28125C	CDV-N	UNKNOWN	FAM	TAMRA				20.508	20.4609	0.066507							TRUE	0.167482	TRUE	3	16	1		N
H7		CDV-N	NTC	FAM	TAMRA				Undetermined									TRUE	0.167482	TRUE	3	39	1		N
H8		CDV-N	NTC	FAM	TAMRA				Undetermined									TRUE	0.167482	TRUE	3	35	1		N
H11	pos	CDV-N	UNKNOWN	FAM	TAMRA				23.5198	23.4195	0.141747							TRUE	0.167482	TRUE	3	19	1		N
H12	pos	CDV-N	UNKNOWN	FAM	TAMRA				23.3193	23.4195	0.141747							TRUE	0.167482	TRUE	3	19	1		N
Analysis Type	Singleplex
Endogenous Control	CDV-N
RQ Min/Max Confidence Level	95.0
Reference Sample	Nirm5A

## Sheet: NH-1 antiviral
Block Type	96fast
Chemistry	TAQMAN
Experiment File Name	D:\Applied Biosystems\7500\experiments\2022_Keel\NH1antiviralttm.eds
Experiment Run End Time	2022-10-17 19:12:04 PM PDT
Instrument Type	sds7500fast
Passive Reference	ROX
Well	Sample Name	Target Name	Task	Reporter	Quencher	RQ	RQ Min	RQ Max	Cт	Cт Mean	Cт SD	ΔCт	ΔCт Mean	ΔCт SE	HK Control ΔCт Mean	HK Control ΔCт SE	ΔΔCт	Automatic Ct Threshold	Ct Threshold	Automatic Baseline	Baseline Start	Baseline End	Efficiency	Comments	HIGHSD
A1	Nirm5A	CDV-N	UNKNOWN	FAM	TAMRA				25.2046	23.3416	2.63464							TRUE	0.0713688	TRUE	3	22	1		Y
A2	Nirm5A	CDV-N	UNKNOWN	FAM	TAMRA				21.4786	23.3416	2.63464							TRUE	0.0713688	TRUE	3	18	1		Y
A3	Nirm5B	CDV-N	UNKNOWN	FAM	TAMRA				25.6202	25.3608	0.366908							TRUE	0.0713688	TRUE	3	24	1		N
A4	Nirm5B	CDV-N	UNKNOWN	FAM	TAMRA				25.1014	25.3608	0.366908							TRUE	0.0713688	TRUE	3	22	1		N
A5	Nirm5C	CDV-N	UNKNOWN	FAM	TAMRA				22.5674	22.3893	0.25181							TRUE	0.0713688	TRUE	3	18	1		N
A6	Nirm5C	CDV-N	UNKNOWN	FAM	TAMRA				22.2113	22.3893	0.25181							TRUE	0.0713688	TRUE	3	19	1		N
A7	Nim25a	CDV-N	UNKNOWN	FAM	TAMRA				23.9684	23.9629	0.0077739							TRUE	0.0713688	TRUE	3	21	1		N
A8	Nim25a	CDV-N	UNKNOWN	FAM	TAMRA				23.9575	23.9629	0.0077739							TRUE	0.0713688	TRUE	3	20	1		N
A9	Nirm25B	CDV-N	UNKNOWN	FAM	TAMRA				21.6258	21.5977	0.0396531							TRUE	0.0713688	TRUE	3	17	1		N
A10	Nirm25B	CDV-N	UNKNOWN	FAM	TAMRA				21.5697	21.5977	0.0396531							TRUE	0.0713688	TRUE	3	18	1		N
A11	Nirm25C	CDV-N	UNKNOWN	FAM	TAMRA				20.8836	21.3598	0.673474							TRUE	0.0713688	TRUE	3	16	1		Y
A12	Nirm25C	CDV-N	UNKNOWN	FAM	TAMRA				21.836	21.3598	0.673474							TRUE	0.0713688	TRUE	3	19	1		Y
B1	Nirm125A	CDV-N	UNKNOWN	FAM	TAMRA				25.4553	23.4453	2.8426							TRUE	0.0713688	TRUE	3	21	1		Y
B2	Nirm125A	CDV-N	UNKNOWN	FAM	TAMRA				21.4352	23.4453	2.8426							TRUE	0.0713688	TRUE	3	17	1		Y
B3	Nirm125B	CDV-N	UNKNOWN	FAM	TAMRA				24.6908	24.2287	0.653482							TRUE	0.0713688	TRUE	3	21	1		Y
B4	Nirm125B	CDV-N	UNKNOWN	FAM	TAMRA				23.7666	24.2287	0.653482							TRUE	0.0713688	TRUE	3	20	1		Y
B5	Nirm125C	CDV-N	UNKNOWN	FAM	TAMRA				23.9088	23.7044	0.289082							TRUE	0.0713688	TRUE	3	20	1		N
B6	Nirm125C	CDV-N	UNKNOWN	FAM	TAMRA				23.5	23.7044	0.289082							TRUE	0.0713688	TRUE	3	20	1		N
B7	Rem5A	CDV-N	UNKNOWN	FAM	TAMRA				22.0365	22.16	0.174675							TRUE	0.0713688	TRUE	3	17	1		N
B8	Rem5A	CDV-N	UNKNOWN	FAM	TAMRA				22.2835	22.16	0.174675							TRUE	0.0713688	TRUE	3	18	1		N
B9	Rem5B	CDV-N	UNKNOWN	FAM	TAMRA				20.8865	20.9007	0.0201185							TRUE	0.0713688	TRUE	3	17	1		N
B10	Rem5B	CDV-N	UNKNOWN	FAM	TAMRA				20.9149	20.9007	0.0201185							TRUE	0.0713688	TRUE	3	18	1		N
B11	Rem5C	CDV-N	UNKNOWN	FAM	TAMRA				20.9915	21.2486	0.363642							TRUE	0.0713688	TRUE	3	17	1		N
B12	Rem5C	CDV-N	UNKNOWN	FAM	TAMRA				21.5057	21.2486	0.363642							TRUE	0.0713688	TRUE	3	19	1		N
C1	Rem25A	CDV-N	UNKNOWN	FAM	TAMRA				26.4212	24.6004	2.57505							TRUE	0.0713688	TRUE	3	24	1		Y
C2	Rem25A	CDV-N	UNKNOWN	FAM	TAMRA				22.7796	24.6004	2.57505							TRUE	0.0713688	TRUE	3	19	1		Y
C3	Rem25B	CDV-N	UNKNOWN	FAM	TAMRA				24.7175	24.6823	0.0498115							TRUE	0.0713688	TRUE	3	21	1		N
C4	Rem25B	CDV-N	UNKNOWN	FAM	TAMRA				24.647	24.6823	0.0498115							TRUE	0.0713688	TRUE	3	21	1		N
C5	Rem25C	CDV-N	UNKNOWN	FAM	TAMRA				24.1447	23.6216	0.739876							TRUE	0.0713688	TRUE	3	21	1		Y
C6	Rem25C	CDV-N	UNKNOWN	FAM	TAMRA				23.0984	23.6216	0.739876							TRUE	0.0713688	TRUE	3	19	1		Y
C7	Rem125A	CDV-N	UNKNOWN	FAM	TAMRA				21.6687	21.4189	0.353365							TRUE	0.0713688	TRUE	3	18	1		N
C8	Rem125A	CDV-N	UNKNOWN	FAM	TAMRA				21.169	21.4189	0.353365							TRUE	0.0713688	TRUE	3	18	1		N
C9	Rem125B	CDV-N	UNKNOWN	FAM	TAMRA				20.3447	20.3842	0.0558146							TRUE	0.0713688	TRUE	3	16	1		N
C10	Rem125B	CDV-N	UNKNOWN	FAM	TAMRA				20.4237	20.3842	0.0558146							TRUE	0.0713688	TRUE	3	17	1		N
C11	Rem125C	CDV-N	UNKNOWN	FAM	TAMRA				20.3002	20.6151	0.445367							TRUE	0.0713688	TRUE	3	16	1		N
C12	Rem125C	CDV-N	UNKNOWN	FAM	TAMRA				20.9301	20.6151	0.445367							TRUE	0.0713688	TRUE	3	17	1		N
D1	GS5A	CDV-N	UNKNOWN	FAM	TAMRA				36.4991	34.6542	2.60907							TRUE	0.0713688	TRUE	3	34	1		Y
D2	GS5A	CDV-N	UNKNOWN	FAM	TAMRA				32.8093	34.6542	2.60907							TRUE	0.0713688	TRUE	3	30	1		Y
D3	GS5B	CDV-N	UNKNOWN	FAM	TAMRA				32.2908	32.3256	0.0492599							TRUE	0.0713688	TRUE	3	28	1		N
D4	GS5B	CDV-N	UNKNOWN	FAM	TAMRA				32.3605	32.3256	0.0492599							TRUE	0.0713688	TRUE	3	29	1		N
D5	GS5C	CDV-N	UNKNOWN	FAM	TAMRA				33.019	32.4407	0.817935							TRUE	0.0713688	TRUE	3	30	1		Y
D6	GS5C	CDV-N	UNKNOWN	FAM	TAMRA				31.8623	32.4407	0.817935							TRUE	0.0713688	TRUE	3	28	1		Y
D7	GS25A	CDV-N	UNKNOWN	FAM	TAMRA				22.0874	22.1609	0.103905							TRUE	0.0713688	TRUE	3	18	1		N
D8	GS25A	CDV-N	UNKNOWN	FAM	TAMRA				22.2344	22.1609	0.103905							TRUE	0.0713688	TRUE	3	19	1		N
D9	GS25B	CDV-N	UNKNOWN	FAM	TAMRA				21.4628	21.4816	0.0266368							TRUE	0.0713688	TRUE	3	17	1		N
D10	GS25B	CDV-N	UNKNOWN	FAM	TAMRA				21.5004	21.4816	0.0266368							TRUE	0.0713688	TRUE	3	19	1		N
D11	GS25C	CDV-N	UNKNOWN	FAM	TAMRA				21.5127	21.7167	0.288425							TRUE	0.0713688	TRUE	3	18	1		N
D12	GS25C	CDV-N	UNKNOWN	FAM	TAMRA				21.9206	21.7167	0.288425							TRUE	0.0713688	TRUE	3	19	1		N
E1	GS125A	CDV-N	UNKNOWN	FAM	TAMRA				26.1201	24.8469	1.80065							TRUE	0.0713688	TRUE	3	23	1		Y
E2	GS125A	CDV-N	UNKNOWN	FAM	TAMRA				23.5736	24.8469	1.80065							TRUE	0.0713688	TRUE	3	21	1		Y
E3	GS125B	CDV-N	UNKNOWN	FAM	TAMRA				23.7924	24.2992	0.716699							TRUE	0.0713688	TRUE	3	20	1		Y
E4	GS125B	CDV-N	UNKNOWN	FAM	TAMRA				24.806	24.2992	0.716699							TRUE	0.0713688	TRUE	3	21	1		Y
E5	GS125C	CDV-N	UNKNOWN	FAM	TAMRA				28.7595	26.9719	2.528							TRUE	0.0713688	TRUE	3	26	1		Y
E6	GS125C	CDV-N	UNKNOWN	FAM	TAMRA				25.1844	26.9719	2.528							TRUE	0.0713688	TRUE	3	22	1		Y
E7	195A	CDV-N	UNKNOWN	FAM	TAMRA				20.6722	20.4954	0.250041							TRUE	0.0713688	TRUE	3	18	1		N
E8	195A	CDV-N	UNKNOWN	FAM	TAMRA				20.3186	20.4954	0.250041							TRUE	0.0713688	TRUE	3	17	1		N
E9	195B	CDV-N	UNKNOWN	FAM	TAMRA				18.7909	18.7438	0.0666055							TRUE	0.0713688	TRUE	3	15	1		N
E10	195B	CDV-N	UNKNOWN	FAM	TAMRA				18.6967	18.7438	0.0666055							TRUE	0.0713688	TRUE	3	15	1		N
E11	195C	CDV-N	UNKNOWN	FAM	TAMRA				22.7307	23.2122	0.680924							TRUE	0.0713688	TRUE	3	19	1		Y
E12	195C	CDV-N	UNKNOWN	FAM	TAMRA				23.6937	23.2122	0.680924							TRUE	0.0713688	TRUE	3	20	1		Y
F1	1925A	CDV-N	UNKNOWN	FAM	TAMRA				23.7792	23.0738	0.997565							TRUE	0.0713688	TRUE	3	20	1		Y
F2	1925A	CDV-N	UNKNOWN	FAM	TAMRA				22.3684	23.0738	0.997565							TRUE	0.0713688	TRUE	3	20	1		Y
F3	1925B	CDV-N	UNKNOWN	FAM	TAMRA				21.8424	22.7719	1.31461							TRUE	0.0713688	TRUE	3	18	1		Y
F4	1925B	CDV-N	UNKNOWN	FAM	TAMRA				23.7015	22.7719	1.31461							TRUE	0.0713688	TRUE	3	20	1		Y
F5	1925C	CDV-N	UNKNOWN	FAM	TAMRA				25.0909	24.404	0.971351							TRUE	0.0713688	TRUE	3	22	1		Y
F6	1925C	CDV-N	UNKNOWN	FAM	TAMRA				23.7172	24.404	0.971351							TRUE	0.0713688	TRUE	3	20	1		Y
F7	19125A	CDV-N	UNKNOWN	FAM	TAMRA				21.0594	20.8009	0.365557							TRUE	0.0713688	TRUE	3	18	1		N
F8	19125A	CDV-N	UNKNOWN	FAM	TAMRA				20.5424	20.8009	0.365557							TRUE	0.0713688	TRUE	3	17	1		N
F9	19125B	CDV-N	UNKNOWN	FAM	TAMRA				19.5683	19.5843	0.0225745							TRUE	0.0713688	TRUE	3	16	1		N
F10	19125B	CDV-N	UNKNOWN	FAM	TAMRA				19.6002	19.5843	0.0225745							TRUE	0.0713688	TRUE	3	17	1		N
F11	19125C	CDV-N	UNKNOWN	FAM	TAMRA				20.0672	20.0963	0.041281							TRUE	0.0713688	TRUE	3	17	1		N
F12	19125C	CDV-N	UNKNOWN	FAM	TAMRA				20.1255	20.0963	0.041281							TRUE	0.0713688	TRUE	3	15	1		N
G1	285A	CDV-N	UNKNOWN	FAM	TAMRA				22.1866	22.1324	0.0765818							TRUE	0.0713688	TRUE	3	19	1		N
G2	285A	CDV-N	UNKNOWN	FAM	TAMRA				22.0783	22.1324	0.0765818							TRUE	0.0713688	TRUE	3	19	1		N
G3	285B	CDV-N	UNKNOWN	FAM	TAMRA				20.5892	21.1842	0.841405							TRUE	0.0713688	TRUE	3	18	1		Y
G4	285B	CDV-N	UNKNOWN	FAM	TAMRA				21.7792	21.1842	0.841405							TRUE	0.0713688	TRUE	3	18	1		Y
G5	285C	CDV-N	UNKNOWN	FAM	TAMRA				23.4722	23.0309	0.62409							TRUE	0.0713688	TRUE	3	19	1		Y
G6	285C	CDV-N	UNKNOWN	FAM	TAMRA				22.5896	23.0309	0.62409							TRUE	0.0713688	TRUE	3	19	1		Y
G7	2825A	CDV-N	UNKNOWN	FAM	TAMRA				20.1391	19.9584	0.255552							TRUE	0.0713688	TRUE	3	16	1		N
G8	2825A	CDV-N	UNKNOWN	FAM	TAMRA				19.7777	19.9584	0.255552							TRUE	0.0713688	TRUE	3	17	1		N
G9	2825B	CDV-N	UNKNOWN	FAM	TAMRA				21.2483	21.1293	0.168287							TRUE	0.0713688	TRUE	3	17	1		N
G10	2825B	CDV-N	UNKNOWN	FAM	TAMRA				21.0103	21.1293	0.168287							TRUE	0.0713688	TRUE	3	18	1		N
G11	2825C	CDV-N	UNKNOWN	FAM	TAMRA				20.1482	20.1735	0.035781							TRUE	0.0713688	TRUE	3	16	1		N
G12	2825C	CDV-N	UNKNOWN	FAM	TAMRA				20.1988	20.1735	0.035781							TRUE	0.0713688	TRUE	3	17	1		N
H1	28125A	CDV-N	UNKNOWN	FAM	TAMRA				22.3207	21.8847	0.616593							TRUE	0.0713688	TRUE	3	20	1		Y
H2	28125A	CDV-N	UNKNOWN	FAM	TAMRA				21.4487	21.8847	0.616593							TRUE	0.0713688	TRUE	3	19	1		Y
H3	28125B	CDV-N	UNKNOWN	FAM	TAMRA				21.3776	21.4937	0.164095							TRUE	0.0713688	TRUE	3	18	1		N
H4	28125B	CDV-N	UNKNOWN	FAM	TAMRA				21.6097	21.4937	0.164095							TRUE	0.0713688	TRUE	3	18	1		N
H5	28125C	CDV-N	UNKNOWN	FAM	TAMRA				21.7919	21.4446	0.491024							TRUE	0.0713688	TRUE	3	17	1		N
H6	28125C	CDV-N	UNKNOWN	FAM	TAMRA				21.0974	21.4446	0.491024							TRUE	0.0713688	TRUE	3	16	1		N
H7		CDV-N	NTC	FAM	TAMRA				36.9511	37.4614	0.721568							TRUE	0.0713688	TRUE	3	33	1		Y
H8		CDV-N	NTC	FAM	TAMRA				37.9716	37.4614	0.721568							TRUE	0.0713688	TRUE	3	33	1		Y
H11	pos	CDV-N	UNKNOWN	FAM	TAMRA				26.5096	26.546	0.0514016							TRUE	0.0713688	TRUE	3	24	1		N
H12	pos	CDV-N	UNKNOWN	FAM	TAMRA				26.5823	26.546	0.0514016							TRUE	0.0713688	TRUE	3	23	1		N
Analysis Type	Singleplex
Endogenous Control	CDV-N
RQ Min/Max Confidence Level	95.0
Reference Sample	Nirm5A
